# Supplementary material for: Comparative Tolerance Levels of Maize Landraces and a Hybrid to Natural Infestation of Fall Armyworm
Source: Insects. 2022 Jul 19;13(7):651. doi: 10.3390/insects13070651 (PMC9316814; doi:10.3390/insects13070651)
Supplement: Supplementary file 1 [file insects-13-00651-s001.zip]

Archive with 1 entries (1 files):
- insects-1736359-supplementary.pdf
